# Supplementary material for: Comparative Short- and Long-Term Effectiveness and Safety of Pramipexole and Aripiprazole Augmentation in Treatment-Resistant Unipolar Depression: An Observational Study
Source: Biomedicines. 2024 Sep 10;12(9):2064. doi: 10.3390/biomedicines12092064 (PMC11428619; doi:10.3390/biomedicines12092064)
Supplement: Supplementary file 1 [file biomedicines-12-02064-s001.zip]

Archive with 1 entries (1 files):
- biomedicines-3088404-supplementary.pdf
